# Supplementary material for: Intravesical CD74 and CXCR4, macrophage migration inhibitory factor (MIF) receptors, mediate bladder pain
Source: PLoS One. 2021 Aug 23;16(8):e0255975. doi: 10.1371/journal.pone.0255975 (PMC8382170; doi:10.1371/journal.pone.0255975)
Supplement: S1 Dataset — (XLSX) [file pone.0255975.s004.xlsx]

## Sheet: Mouse_main_data_set 
Mouse_ID	BW (g)	pretreatment	treatment	Treatment	VF_0	VF_24	HMGB1(pg/ml)	Volume	Frequency	Inflammation	Edema	Blad_Protein (ug/mL)	mg/mL	IL-1b (pg/mL)	IL1b_pg_mg_protein	TNF-a(pg/mL)	TNFa_pg_mg_protein
718	21.23	PBS	PAR4-scramble	PBS-Scramb	0.249	0.182	137.792	178.2	4	0.5	1	2643.86	2.64	34.66	13.11	20.53	7.77
719	19.71	PBS	PAR4-scramble	PBS-Scramb	0.211	0.249	133.143	161.8	5	0	1	2646.11	2.65	40.17	15.18	31.16	11.78
720	20.25	PBS	PAR4-scramble	PBS-Scramb	0.211	0.211	152.013	192.3	4	0	1	2164.32	2.16	41.13	19	23.42	10.82
724	19.21	PBS	PAR4-scramble	PBS-Scramb	0.249	0.182	149.917	111.3	3	0	1	2364.47	2.36	42.63	18.03	36.35	15.38
725	18.94	PBS	PAR4-scramble	PBS-Scramb	0.211	0.211	168.102	182.9	2	0	1	2735.1	2.74	48.47	17.72	41.68	15.24
726	20.01	PBS	PAR4-scramble	PBS-Scramb	0.154	0.182	142.168	123.6	4	0	1	1962.67	1.96	55.61	28.33	44.48	22.66
715	19.32	PBS	PAR4	PBS-PAR4	0.249	0.001	159.305	149.2	2	1	1	2379.11	2.38	31.85	13.39	27.85	11.71
716	18.64	PBS	PAR4	PBS-PAR4	0.182	0.008	182.186	186.1	1	0	1	2785.05	2.79	26.38	9.47	26.48	9.51
717	19.13	PBS	PAR4	PBS-PAR4	0.211	0.006	190.253	190.6	2	1	1	3344.94	3.34	26.87	8.03	15.5	4.63
721	18.42	PBS	PAR4	PBS-PAR4	0.182	0.001	183.325	190.5	3	1	1	2190.6	2.19	24.68	11.27	4.6	2.1
722	18.09	PBS	PAR4	PBS-PAR4	0.154	0.008	181.73	210.5	3	1	1	2457.97	2.46	24.39	9.92	4.42	1.8
723	19.02	PBS	PAR4	PBS-PAR4	0.249	0.006	246.815	212.3	3	1	1	3213.51	3.21	27.87	8.67	0.39	0.12
661	19.01	mIgG1 15ug Ive	PAR4	mIgG1-PAR4	0.249	0.016	109.306	356.1	1	1	1	2442.58	2.44	NA	NA	NA	NA
662	19	mIgG1 15ug Ive	PAR4	mIgG1-PAR4	0.182	0.008	119.014	294.2	2	2	1	2315.65	2.32	NA	NA	NA	NA
663	19.68	mIgG1 15ug Ive	PAR4	mIgG1-PAR4	0.249	0.001	123.573	213.6	3	2	1	1976.93	1.98	NA	NA	NA	NA
664	21.96	mIgG1 15ug Ive	PAR4	mIgG1-PAR4	0.182	0.016	131.366	214	3	2	1	2260.83	2.26	NA	NA	NA	NA
665	18.23	mIgG1 15ug Ive	PAR4	mIgG1-PAR4	0.249	0.001	146.042	127.3	6	0	0	1599.92	1.6	NA	NA	NA	NA
737	20.1	mIgG1 15ug Ive	PAR4	mIgG1-PAR4	0.182	0.001	141.667	178.3	3	1	1	3482.01	3.48	NA	NA	NA	NA
658	17.25	MIF mAb 15ug Ive	PAR4	MIF_mAb-PAR4	0.182	0.154	166.325	145	3	1	1	2194.36	2.19	NA	NA	NA	NA
659	20.4	MIF mAb 15ug Ive	PAR4	MIF_mAb-PAR4	0.249	0.249	176.99	132.7	4	1	1	2075.7	2.08	NA	NA	NA	NA
660	20.65	MIF mAb 15ug Ive	PAR4	MIF_mAb-PAR4	0.211	0.154	176.215	223.6	3	1	0	1913.1	1.91	NA	NA	NA	NA
736	19.33	MIF mAb 15ug Ive	PAR4	MIF_mAb-PAR4	0.249	0.154	165.139	126	3	0	2	2202.25	2.2	NA	NA	NA	NA
686	17.41	MIF mAb 15ug Ive	PAR4	MIF_mAb-PAR4	0.249	0.211	189.615	154.6	5	0	0.5	2493.27	2.49	NA	NA	NA	NA
687	18.22	MIF mAb 15ug Ive	PAR4	MIF_mAb-PAR4	0.182	0.249	229.815	117.5	3	1	1	3700.18	3.7	NA	NA	NA	NA
688	18.12	RatIgG2b 15ug	PAR4	rIgG2b(15)-PAR4	0.154	0.012	123.208	307	3	0	0	3429.51	3.43	NA	NA	NA	NA
689	17.98	RatIgG2b 15ug	PAR4	rIgG2b(15)-PAR4	0.211	0.008	126.079	185.6	6	3	2	4261.96	4.26	NA	NA	NA	NA
690	18	RatIgG2b 15ug	PAR4	rIgG2b(15)-PAR4	0.249	0.001	134.511	128	6	2	1	3516.02	3.52	NA	NA	NA	NA
691	20.21	RatIgG2b 15ug	PAR4	rIgG2b(15)-PAR4	0.249	0.001	146.179	138.9	4	2	1	3850.28	3.85	NA	NA	NA	NA
692	18.57	RatIgG2b 15ug	PAR4	rIgG2b(15)-PAR4	0.211	0.001	146.133	78.1	6	1.5	3	2966.67	2.97	NA	NA	NA	NA
693	19.39	RatIgG2b 15ug	PAR4	rIgG2b(15)-PAR4	0.154	0.008	169.834	223.6	2	0.5	1	3218.79	3.22	NA	NA	NA	NA
679	18.92	CD74 mAb 15 ug	PAR4	CD74_mAb(15)-PAR4	0.154	0.154	161.402	171.4	4	1	2	3064.62	3.06	NA	NA	NA	NA
680	17.93	CD74 mAb 15 ug	PAR4	CD74_mAb(15)-PAR4	0.211	0.182	167.054	169.5	5	1	1	2680.54	2.68	NA	NA	NA	NA
681	18.86	CD74 mAb 15 ug	PAR4	CD74_mAb(15)-PAR4	0.249	0.249	193.124	89.2	7	1	2	3112.08	3.11	NA	NA	NA	NA
682	19.42	CD74 mAb 15 ug	PAR4	CD74_mAb(15)-PAR4	0.182	0.112	208.302	71.8	5	0	0	2764.36	2.76	NA	NA	NA	NA
683	17.34	CD74 mAb 15 ug	PAR4	CD74_mAb(15)-PAR4	0.154	0.154	198.958	121.9	5	1	1	2711.17	2.71	NA	NA	NA	NA
684	20.31	CD74 mAb 15 ug	PAR4	CD74_mAb(15)-PAR4	0.249	0.249	227.626	83.2	7	2	2	3818.97	3.82	NA	NA	NA	NA
694	20.13	SB225002 6ug	PAR4	SB225002-PAR4	0.249	0.012	166.492	480.2	1	1	1	2993.26	2.99	NA	NA	NA	NA
695	17.52	SB225002 6ug	PAR4	SB225002-PAR4	0.154	0.008	183.113	71.8	4	0	1	2170.57	2.17	NA	NA	NA	NA
696	18.11	SB225002 6ug	PAR4	SB225002-PAR4	0.211	0.001	182.827	205.7	2	1	1	2418.32	2.42	NA	NA	NA	NA
697	18.32	SB225002 6ug	PAR4	SB225002-PAR4	0.154	0.008	196.835	68.6	6	0.5	1	2299.49	2.3	NA	NA	NA	NA
698	18.52	SB225002 6ug	PAR4	SB225002-PAR4	0.249	0.008	197.352	177.5	3	0.5	1	3212.05	3.21	NA	NA	NA	NA
699	19.33	SB225002 6ug	PAR4	SB225002-PAR4	0.211	0.001	190.204	145.4	5	2.5	2	4640.99	4.64	NA	NA	NA	NA
670	20.61	AMD50uM	PAR4	AMD3100(50)-PAR4	0.249	0.249	157.793	260.5	2	0.5	1	2975.42	2.98	NA	NA	NA	NA
671	20.14	AMD50uM	PAR4	AMD3100(50)-PAR4	0.249	0.249	165.487	135	4	1	1	3754.01	3.75	NA	NA	NA	NA
672	19.13	AMD50uM	PAR4	AMD3100(50)-PAR4	0.182	0.211	158.31	122.3	4	2	3	2562.73	2.56	NA	NA	NA	NA
676	20.41	AMD50uM	PAR4	AMD3100(50)-PAR4	0.249	0.249	165.344	153.5	4	2	2	3929.72	3.93	NA	NA	NA	NA
677	18.74	AMD50uM	PAR4	AMD3100(50)-PAR4	0.249	0.182	163.506	110.6	4	1	2	2933.67	2.93	NA	NA	NA	NA
678	19.21	AMD50uM	PAR4	AMD3100(50)-PAR4	0.211	0.154	76.0055	233.4	3	0	1	3989.64	3.99	NA	NA	NA	NA
858	21.4	MIF098-veh	PAR4-scramble	PGE400-Scramb	0.249	0.249	136.09	280	3	0.75	1
860	19.9	MIF098-veh	PAR4-scramble	PGE400-Scramb	0.182	0.182	144.966	186.6	3	0	1.5
873	17.3	MIF098-veh	PAR4-scramble	PGE400-Scramb	0.182	0.154	149.733	145.6	5	0	0
874	17.1	MIF098-veh	PAR4-scramble	PGE400-Scramb	0.249	0.182	154.928	347.9	1	0.75	1
875	21.5	MIF098-veh	PAR4-scramble	PGE400-Scramb	0.182	0.182	168.307	131.3	3	0.25	1.5
884	20.3	MIF098-veh	PAR4-scramble	PGE400-Scramb	0.249	0.182	175.77	86.2	4	0	0.5
862	19.8	MIF098-veh	PAR4	PGE400-PAR4	0.249	0.008	179.846	134.8	2	0	1
863	20.8	MIF098-veh	PAR4	PGE400-PAR4	0.182	0.001	195.068	182.4	3	0	0
876	20.3	MIF098-veh	PAR4	PGE400-PAR4	0.249	0.012	200.131	304.6	2	0	0
877	17.4	MIF098-veh	PAR4	PGE400-PAR4	0.182	0.006	213.248	183.4	3	0	0.3
882	20.9	MIF098-veh	PAR4	PGE400-PAR4	0.182	0.008	214.333	111.8	3	0	1
883	20.7	MIF098-veh	PAR4	PGE400-PAR4	0.249	0.001	252.994	84.6	4	2	2.5
865	19.7	MIF098	PAR4	MIF098-PAR4	0.249	0.112	139.969	227.2	2	0.25	1
866	18.7	MIF098	PAR4	MIF098-PAR4	0.182	0.049	179.978	176.7	3	1	1
868	18.9	MIF098	PAR4	MIF098-PAR4	0.182	0.112	170.017	95.8	3	0.25	1
869	19.5	MIF098	PAR4	MIF098-PAR4	0.182	0.154	187.145	81.4	4	0.25	2
870	21.2	MIF098	PAR4	MIF098-PAR4	0.249	0.112	187.671	196.8	2	0	1
871	22.7	MIF098	PAR4	MIF098-PAR4	0.249	0.154	200.163	274.8	2	0	1.5
713	16.3	RatIgG2b 10ug	PAR4	rIgG2b(10)-PAR4	0.182	0.001	NA	190.9	3	0	0
714	18.3	RatIgG2b 10ug	PAR4	rIgG2b(10)-PAR4	0.249	0.008	NA	120.9	3	0.5	2
727	19.04	RatIgG2b 10ug	PAR4	rIgG2b(10)-PAR4	0.182	0.001	NA	241.3	1	0.5	1
728	18	RatIgG2b 10ug	PAR4	rIgG2b(10)-PAR4	0.182	0.008	NA	177.8	2	1	1
729	19.2	RatIgG2b 10ug	PAR4	rIgG2b(10)-PAR4	0.249	0.008	NA	210.7	2	0	0
738	18.98	RatIgG2b 10ug	PAR4	rIgG2b(10)-PAR4	0.182	0.006	NA	136.2	3	0	0.5
711	19.2	CD74 mAb 10 ug	PAR4	CD74_mAb(10)-PAR4	0.249	0.154	NA	137.6	2	0	0
712	20.02	CD74 mAb 10 ug	PAR4	CD74_mAb(10)-PAR4	0.211	0.112	NA	102.5	3	0	0
730	19.43	CD74 mAb 10 ug	PAR4	CD74_mAb(10)-PAR4	0.182	0.154	NA	150.1	2	0	0
732	19.22	CD74 mAb 10 ug	PAR4	CD74_mAb(10)-PAR4	0.249	0.154	NA	176.1	3	0	0
733	19.24	CD74 mAb 10 ug	PAR4	CD74_mAb(10)-PAR4	0.249	0.154	NA	218.4	3	0	0
735	20.17	CD74 mAb 10 ug	PAR4	CD74_mAb(10)-PAR4	0.211	0.112	NA	144.1	3	1	1
667	20.1	AMD5uM	PAR4	AMD3100(5)-PAR4	0.066	0.001	NA	160.7	4	2	3
668	20.09	AMD5uM	PAR4	AMD3100(5)-PAR4	0.249	0.008	NA	200.5	4	1	2
669	20.3	AMD5uM	PAR4	AMD3100(5)-PAR4	0.182	0.001	NA	264.3	1	NA	NA
673	21.55	AMD5uM	PAR4	AMD3100(5)-PAR4	0.249	0.182	NA	237	2	1	2
674	20.53	AMD5uM	PAR4	AMD3100(5)-PAR4	0.182	0.026	NA	115.8	4	1	1
675	19.93	AMD5uM	PAR4	AMD3100(5)-PAR4	0.249	0.035	NA	357.9	1	2	2
885	19.8	0.1%DMSO	PAR4	DMSO-PAR4	0.249	0.012	NA	185.2	3	0	0
886	19.3	0.1%DMSO	PAR4	DMSO-PAR4	0.182	0.006	NA	205.5	3	0	0.8
887	20.1	0.1%DMSO	PAR4	DMSO-PAR4	0.249	0.008	NA	270.1	3	0	0
888	19.6	0.1%DMSO	PAR4	DMSO-PAR4	0.249	0.006	NA	189.1	2	1	1
889	19.3	0.1%DMSO	PAR4	DMSO-PAR4	0.154	0.001	NA	87.6	4	2	1.5
890	18	0.1%DMSO	PAR4	DMSO-PAR4	0.112	0.001	NA	122.2	4	2	2.5

## Sheet: Primary_urothelia
Treatment	HMGB1	MIF
AMD-PAR4	1195.19	131.29
AMD-PAR4	1403.07	293.74
AMD-PAR4	605.46	337.05
AMD-PAR4	1264.73	170.49
AMD-PAR4	1487.34	205.47
AMD-PAR4	1433.85	197.38
DMSO-PAR4	1331.57	181.35
DMSO-PAR4	1131	147.83
DMSO-PAR4	1113.65	144.8
DMSO-PAR4	887.78	103.32
DMSO-PAR4	817.76	145.49
DMSO-PAR4	1259.68	142.04
DMSO-PAR4	1451.49	158.17
DMSO-PAR4	1408.67	139.97
DMSO-PAR4	1745.95	90.19
DMSO-PAR4	1506.03	170.22
DMSO-PAR4	1574.5	168.69
DMSO-PAR4	1310.53	283.57
DMSO-PAR4	715.45	715.45
DMSO-PAR4	1147.67	1147.67
DMSO-PAR4	669.5	669.5
DMSO-PAR4	841.03	841.03
DMSO-PAR4	727.81	727.81
DMSO-PAR4	687.05	687.05
DMSO-Scramb	577.52	81.68
DMSO-Scramb	797.44	90.61
DMSO-Scramb	621.63	33.48
DMSO-Scramb	862.17	66.72
DMSO-Scramb	897.32	17.41
DMSO-Scramb	879.72	114.94
DMSO-Scramb	719.09	36.93
DMSO-Scramb	431.56	20.79
DMSO-Scramb	683.4	62.08
DMSO-Scramb	585.05	40.16
DMSO-Scramb	1101.12	33.21
DMSO-Scramb	879.72	88.03
ISO1-PAR4	547.12	40.37
ISO1-PAR4	620.89	48.39
ISO1-PAR4	424	19.58
ISO1-PAR4	419.77	18.9
ISO1-PAR4	400.04	15.8
ISO1-PAR4	424.84	11.41
MIF098-PAR4	557.81	33.61
MIF098-PAR4	1061.57	93.67
MIF098-PAR4	706.73	67.02
MIF098-PAR4	531.74	27.02
MIF098-PAR4	1516.18	15.57
MIF098-PAR4	278.79	15.49
PBS-PAR4	4676	395.95
PBS-PAR4	2513.12	269.99
PBS-PAR4	1411.82	152.24
PBS-PAR4	1639.38	135.28
PBS-PAR4	2470.26	174.8
PBS-PAR4	1629.77	132.86
PBS-Scramb	1228.83	81.68
PBS-Scramb	1492.11	90.61
PBS-Scramb	1025.62	33.48
PBS-Scramb	777.86	66.72
PBS-Scramb	410.39	17.41
PBS-Scramb	1540.62	114.94

## Sheet: TNF A IL-1B PCR
File Name	DM_2020-03-18 TNF A IL-1B 18S Samples 670 to 699.pcrd
Created By User	admin
Notes
ID
Run Started	03/18/2020 14:47:21 UTC
Run Ended	03/18/2020 16:19:34 UTC
Sample Vol	25
Lid Temp	105
Protocol File Name	Unknown.prcl
Plate Setup File Name	MIF Rn18s protocol Run 2102020.pltd
Base Serial Number	CT013767
Optical Head Serial Number	785BR11608
CFX Manager Version	3.1.1517.0823.
Well group	All Wells
Amplification step	3
Melt step
Well	Fluor	Target	Content	Sample	Cq	Starting Quantity (SQ)	Cq Mean	Cq Std. Dev	SQ Std. Dev
A01	SYBR	TNA-A	Unkn-01	tnf alpha ML694			0	0	0
A02	SYBR	TNA-A	Unkn-01	tnf alpha ML694			0	0	0
A03	SYBR	IL-1B	Unkn-02	IL-1B ML694			0	0	0
A04	SYBR	IL-1B	Unkn-02	IL-1B ML694	33.2022		33.2022	0	0
A05	SYBR	Rn18s	Unkn-03	ML694	15.3897		15.3957	0.00846476
A06	SYBR	Rn18s	Unkn-03	ML694	15.4017		15.3957	0.00846476
A07	SYBR	TNA-A	Unkn-04	tnf alpha ML670	30.5544		30.8734	0.451066
A08	SYBR	TNA-A	Unkn-04	tnf alpha ML670	31.1923		30.8734	0.451066
A09	SYBR	IL-1B	Unkn-05	IL-1B ML670	29.3522		29.3397	0.0176834
A10	SYBR	IL-1B	Unkn-05	IL-1B ML670	29.3272		29.3397	0.0176834
A11	SYBR	Rn18s	Unkn-06	ML670	10.8929		10.9185	0.0362197
A12	SYBR	Rn18s	Unkn-06	ML670	10.9442		10.9185	0.0362197
B01	SYBR	TNA-A	Unkn-07	tnf alpha ML695	30.3549		30.1127	0.342505
B02	SYBR	TNA-A	Unkn-07	tnf alpha ML695	29.8705		30.1127	0.342505
B03	SYBR	IL-1B	Unkn-08	IL-1B ML695	29.3349		29.4367	0.143937
B04	SYBR	IL-1B	Unkn-08	IL-1B ML695	29.5385		29.4367	0.143937
B05	SYBR	Rn18s	Unkn-09	ML695	9.3261		9.50216	0.248982
B06	SYBR	Rn18s	Unkn-09	ML695	9.67822		9.50216	0.248982
B07	SYBR	TNA-A	Unkn-10	tnf alpha ML671	30.1603		30.8682	1.00109
B08	SYBR	TNA-A	Unkn-10	tnf alpha ML671	31.5761		30.8682	1.00109
B09	SYBR	IL-1B	Unkn-11	IL-1B ML671	29.9176		29.8102	0.151937
B10	SYBR	IL-1B	Unkn-11	IL-1B ML671	29.7027		29.8102	0.151937
B11	SYBR	Rn18s	Unkn-12	ML671	11.0558		11.3803	0.458874
B12	SYBR	Rn18s	Unkn-12	ML671	11.7047		11.3803	0.458874
C01	SYBR	TNA-A	Unkn-13	tnf alphaML696	33.193		32.8059	0.547424
C02	SYBR	TNA-A	Unkn-13	tnf alphaML696	32.4188		32.8059	0.547424
C03	SYBR	IL-1B	Unkn-14	IL-1B ML696	31.2972		31.3639	0.0943408
C04	SYBR	IL-1B	Unkn-14	IL-1B ML696	31.4306		31.3639	0.0943408
C05	SYBR	Rn18s	Unkn-15	ML696	12.0049		11.6374	0.519776
C06	SYBR	Rn18s	Unkn-15	ML696	11.2699		11.6374	0.519776
C07	SYBR	TNA-A	Unkn-16	tnf alpha ML672	34.091		34.2516	0.22709
C08	SYBR	TNA-A	Unkn-16	tnf alpha ML672	34.4121		34.2516	0.22709
C09	SYBR	IL-1B	Unkn-17	IL-1B ML672	30.3802		31.1741	1.12284
C10	SYBR	IL-1B	Unkn-17	IL-1B ML672	31.9681		31.1741	1.12284
C11	SYBR	Rn18s	Unkn-18	ML672	10.0361		10.444	0.576785
C12	SYBR	Rn18s	Unkn-18	ML672	10.8518		10.444	0.576785
D01	SYBR	TNA-A	Unkn-19	tnf alpha ML697	33.1428		32.7044	0.620012
D02	SYBR	TNA-A	Unkn-19	tnf alpha ML697	32.266		32.7044	0.620012
D03	SYBR	IL-1B	Unkn-20	IL-1B ML697	32.5106		32.5985	0.124239
D04	SYBR	IL-1B	Unkn-20	IL-1B ML697	32.6863		32.5985	0.124239
D05	SYBR	Rn18s	Unkn-21	ML697	11.3349		11.3736	0.0546958
D06	SYBR	Rn18s	Unkn-21	ML697	11.4123		11.3736	0.0546958
D07	SYBR	TNA-A	Unkn-22	tnf alpha ML676	32.9268		35.7123	3.93928
D08	SYBR	TNA-A	Unkn-22	tnf alpha ML676	38.4978		35.7123	3.93928
D09	SYBR	IL-1B	Unkn-23	IL-1B ML676	34.0196		33.1158	1.27825
D10	SYBR	IL-1B	Unkn-23	IL-1B ML676	32.2119		33.1158	1.27825
D11	SYBR	Rn18s	Unkn-24	ML676	14.0774		14.5968	0.734558
D12	SYBR	Rn18s	Unkn-24	ML676	15.1162		14.5968	0.734558
E01	SYBR	TNA-A	Unkn-25	tnf alpha ML698	33.433		32.6714	1.07714
E02	SYBR	TNA-A	Unkn-25	tnf alpha ML698	31.9097		32.6714	1.07714
E03	SYBR	IL-1B	Unkn-26	IL-1B ML698	30.5059		31.8731	1.93359
E04	SYBR	IL-1B	Unkn-26	IL-1B ML698	33.2404		31.8731	1.93359
E05	SYBR	Rn18s	Unkn-27	ML698	11.3782		11.4493	0.100492
E06	SYBR	Rn18s	Unkn-27	ML698	11.5204		11.4493	0.100492
E07	SYBR	TNA-A	Unkn	tnf alpha ML677			0	0	0
E08	SYBR	TNA-A	Unkn-28	tnf alpha ML677			0	0	0
E09	SYBR	IL-1B	Unkn-29	IL-1B ML677			0	0	0
E10	SYBR	IL-1B	Unkn-29	IL-1B ML677	37.0204		37.0204	0	0
E11	SYBR	Rn18s	Unkn-30	ML677	22.589		22.163	0.602475
E12	SYBR	Rn18s	Unkn-30	ML677	21.7369		22.163	0.602475
F01	SYBR	TNA-A	Unkn-31	tnf alpha ML699			0	0	0
F02	SYBR	TNA-A	Unkn-31	tnf alpha ML699			0	0	0
F03	SYBR	IL-1B	Unkn-32	IL-1B ML699	33.5751		32.841	1.03813
F04	SYBR	IL-1B	Unkn-32	IL-1B ML699	32.107		32.841	1.03813
F05	SYBR	Rn18s	Unkn-33	ML699	13.7507		13.9631	0.300378
F06	SYBR	Rn18s	Unkn-33	ML699	14.1755		13.9631	0.300378
F07	SYBR	TNA-A	Unkn-34	tnf alpha ML678	32.3163		31.6515	0.94029
F08	SYBR	TNA-A	Unkn-34	tnf alpha ML678	30.9866		31.6515	0.94029
F09	SYBR	IL-1B	Unkn-35	IL-1B ML678			30.5731	0.331361
F10	SYBR	IL-1B	Unkn-35	IL-1B ML678	30.3387		30.5731	0.331361
F11	SYBR	Rn18s	Unkn-36	ML678	10.2402		10.4533	0.301337
F12	SYBR	Rn18s	Unkn-36	ML678	10.6663		10.4533	0.301337
H01	SYBR		Pos Ctrl	TNF APLHA	28.3236		28.3236	0	0
H02	SYBR		Pos Ctrl	TNF APLHA	27.5828		27.5828	0	0
H03	SYBR		Pos Ctrl	IL-1B	26.2957		26.2957	0	0
H04	SYBR		Pos Ctrl	IL-1B	26.3184		26.3184	0	0
H05	SYBR	Rn18s	Pos Ctrl		11.0773		11.0773	0	0
H06	SYBR	Rn18s	Pos Ctrl		10.9643		10.9643	0	0
H07	SYBR		NRT				0	0	0

## Sheet: TNF A  PCR analysis
Scrambled	Target CT - tnF-A		RG-CT (ACTB, HSP, 18S)		DCT		DDCT		Normalized	S.D.	C.V.
M803	29.2		14.7333		14.4667
M804	28.26		13.75		14.51
M805	32.17		15.1733		16.9967
M806	30.14		14.3733		15.7667
M807	32.5		16.776		15.724
M808	29.12		14.0766		15.0434
Average	30.2317		14.8138		15.4179		0		1		24.1966
s.d.		1.73773		1.08214		0.956793		2.04712		0.241966
PAR4
M797	31.91		16.59		15.32		-0.0979117		1.07022
M798	29.04		13.343		15.697		0.279088		0.824112
M799	31.06		14.316		16.744		1.32609		0.398848
M800	29.84		14.95		14.89		-0.527912		1.44184
M801	29.62		14.613		15.007		-0.410912		1.32953
M802	29.29		13.886		15.404		-0.0139117		1.00969
Average	30.1267		14.6163		15.5103		0.0924217		0.937947		35.5973
s.d.		1.11992		1.11818		0.669697		1.58258		0.333884

## Sheet: IL-1B  PCR analysis
Scrambled	Target CT IL-1B		RG-CT (ACTB, HSP, 18S)		DCT		DDCT		Normalized	S.D.	C.V.
M803	29.77		14.7333		15.0367
M804	27.98		13.75		14.23
M805	30.55		15.1733		15.3767
M806	28.64		14.3733		14.2667
M807	31.52		16.776		14.744
M808	28.65		14.0766		14.5734
Average	29.5183		14.8138		14.7046		0		1		30.2459
s.d.		1.3436		1.08214		0.446722		1.72519		0.302459
PAR4
M797	31.85		16.59		15.26		0.555422		0.680458
M798	27.8		13.343		14.457		-0.247578		1.18721
M799	29.8		14.316		15.484		0.779422		0.5826
M800	29.2		14.95		14.25		-0.454578		1.37038
M801	29.6		14.613		14.987		0.282422		0.82221
M802	28.57		13.886		14.684		-0.0205783		1.01437
Average	29.47		14.6163		14.8537		0.149088		0.90182		32.4505
s.d.		1.37565		1.11818		0.475552		1.77278		0.292645

## Sheet: CMG data
Single CMG data
mouse	treatment	mict_vol	time	vol_inf	resid_vol	efficiency	MT	PP
739	scramble	38	340	74.8	36.8	50.8021	5.83296	17.4317
740	scramble	32	234.9	51.678	19.678	61.9219	8.6567	20.1331
741	scramble	85	681	149.82	64.82	56.7347	14.2464	23.52
742	scramble	36	195.7	43.054	7.054	83.6159	7.8288	17.9142
747	scramble	40	310	68.2	28.2	58.651	7.2921	21.8763
748	scramble	31	226.8	49.896	18.896	62.1292	8.04138	21.02
753	scramble	113	616.4	135.608	22.608	83.3284	8.5362	22.2358
754	scramble	79	442.9	97.438	18.438	81.0772	7.16208	23.3739
743	PAR4	32	180.86	39.7892	7.7892	80.4238	5.79608	17.6206
744	PAR4	155	850.22	187.048	32.0484	82.8663	8.32503	20.0949
745	PAR4	50	425.7	93.654	43.654	53.388	8.28468	22.9634
746	PAR4	44	356.1	78.342	34.342	56.164	9.47233	23.3026
749	PAR4	43	305.8	67.276	24.276	63.9158	6.63642	20.9947
750	PAR4	33	194.8	42.856	9.856	77.0021	11.1157	16.6666
751	PAR4	79	586.4	129.008	50.008	61.2365	6.8292	20.867
752	PAR4	149	984.5	216.59	67.59	68.7936	6.54465	19.9185
Continuous CMG data
treatment	mouse	mict_vol	ICI
scramble	739	NA	286.4
scramble	740	NA	221.2
scramble	741	81.9	451.4
scramble	742	35.6	320.2
scramble	747	44.6	210.6
scramble	748	40.7	203.1
scramble	753	71.8	379.3
scramble	754	30.1	162.5
PAR4	743	64.4	397
PAR4	744	121.5	682.2
PAR4	745	39.7	221.8
PAR4	746	52.2	337.5
PAR4	749	33	176.2
PAR4	750	31.6	157.3
PAR4	751	44.2	257
PAR4	752	85	456.6
